# Supplementary material for: Molecular characterization and prevalence of Halarachne halichoeri in threatened southern sea otters (Enhydra lutris nereis)
Source: Int J Parasitol Parasites Wildl. 2018 Sep 29;7(3):386–90. doi: 10.1016/j.ijppaw.2018.09.009 (PMC6199184; doi:10.1016/j.ijppaw.2018.09.009)
Supplement: Data Profile [file mmc1.xml]

<?xml version="1.0" encoding="UTF-8" standalone="no"?><data:data><datasets><author>rrpesapane@ucdavis.edu</author><type>0</type><dataset><value>1</value><reason>Data will be made available on request</reason><comments/></dataset></datasets></data:data>
